# Supplementary material for: Ionizing Radiation Activates Mitochondrial Function in Osteoclasts and Causes Bone Loss in Young Adult Male Mice
Source: Int J Mol Sci. 2022 Jan 8;23(2):675. doi: 10.3390/ijms23020675 (PMC8775597; doi:10.3390/ijms23020675)
Supplement: Supplementary file 1 [file ijms-23-00675-s001.zip]

Archive with 1 entries (1 files):
- ijms-1537786-supplementary.pdf
